# Supplementary material for: The precuneus and posterior cingulate gyrus support temporal orientation in Alzheimer’s disease
Source: Brain Commun. 2025 Oct 29;7(6):fcaf424. doi: 10.1093/braincomms/fcaf424 (PMC12641088; doi:10.1093/braincomms/fcaf424)
Supplement: fcaf424_Supplementary_Data [file fcaf424_supplementary_data.zip]

Archive with 2 entries (2 files):
- Supplementary Data.docx
- Supplementary Information.xlsx
