# Supplementary material for: The precuneus and posterior cingulate gyrus support temporal orientation in Alzheimer’s disease
Source: Brain Commun. 2025 Oct 29;7(6):fcaf424. doi: 10.1093/braincomms/fcaf424 (PMC12641088; doi:10.1093/braincomms/fcaf424)
Supplement: fcaf424_Supplementary_Data [file fcaf424_supplementary_data.zip › Supplementary Information.xlsx]

## Sheet: Read me
This file contains individual patient-level data used in the study to examine the relationship between temporal cognitive function and cerebral blood flow in Alzheimer's disease and related conditions. All patient data have been anonymized.
Column name	Description
Patient_ID	Anonymized participant identifier (numeric)
Diagnosis	Diagnostic category: ND (not-demented), MCI (mild cognitive impairment), AD (Alzheimer’s disease)
Sex	Sex of the participant: M = Male, F = Female
Age	Age in years at time of assessment
CDR_J	Clinical Dementia Rating (Japanese version)
MMSE_J	Mini-Mental State Examination score (Japanese version)
Response_1 to 11	Participants responses to the A-series task.
	The correspondence between each question number and the time adverb used in the sentence is shown below.
	1, next week; 2, this week; 3, yesterday; 4, tomorrow; 5, now; 6, yesterday; 7, last week; 8, next week; 9, this week; 10, last week; 11, today
Cluster No.	Cluster assignment (1, 2, or 3)
Reaction_Time	The reaction time in seconds for A-series task.
CBF	Regional cerebral blood flow (CBF) values for regions of interest (units: mL/100g/min)
	Values marked as “n.a.” in the cerebral blood flow columns indicate either ND participants who did not undergo cerebral blood flow imaging, or MCI and AD participants whose scans were performed using different radiotracers and therefore were not included in the analysis.
Notes:
The A-series task consisted of eleven short sentences that were grammatically correct in Japanese, using seven time qualifiers .
Participants were required to respond to when the events in the sentences occurred or would occur, across nine stages.
Each header includes the sentence used in the A-series task and the columns below show each participant's response.
CBF values were extracted from 24 different brain regions using 3DSRT analysis. These regions included the callosomarginal, precentral, central, parietal, angular, temporal, posterior, pericallosal, lenticular nucleus, thalamus, hippocampus, and cerebellum in both the left and right hemispheres.
Units, definitions, and methodological details are described in the main text and methods section of the manuscript.
Data consistency checks have been performed to ensure accuracy.
Data Availability and Use
These data are made available as part of the supplementary information files accompanying the manuscript. Additional supporting materials can be provided upon reasonable request to the corresponding author.
Contact
For any questions regarding the dataset, please contact:
Akinori Futamura
Division of Neurology, Department of Medicine, Showa Medical University, 1-5-8, Hatanodai Shinagawa-Ku, Tokyo 142-8666, Japan
E-mail: eiju28af@med.showa-u.ac.jp
Instructions for Use
Please cite this dataset appropriately if used for secondary analyses.
Open the Data sheet in the file to access the anonymized patient-level data.

## Sheet: Data
Patient_ID	Diagnosis	Sex	Age	CDR_J	MMSE-J	No.1. Next week, I start a sale.	No.2 This week, I leave home.	No.3 Yesterday, I read a book.	No.4 Tomorrow, I will read a book.	No.5 Now, I decided to go on to college.	No.6 Yesterday, I ate curry.	No.7 Last week, I left Japan.	No.8 Next week, I will give a toy.	No.9 This week, I will meet at school.	No. 10 Last week I sold an item.	No. 11 Today, I ate curry.	Cluster No.	Response Time	1. Right callosomarginal region	2. Left callosomarginal region	3. Right precentral region	4. Left precentral region	5. Right central region	6. Left central region	7. Right parietal region	8. Left parietal region	9. Right angular region	10. Left angular region	11. Right temporal region	12. Left temporal region	13. Right posterior region	14. Left posterior region	15. Right pericallosal region	16. Left pericallosal region	17. Right lenticular nucleus	18. Left lenticular nucleus	19. Right thalamus	20. Left thalamus	21. Right hippocampus	22. Left hippocampus	23. Right cerebellum	24. Left cerebellum
1	ND	F	85	0	30	7	6	4	6	5	4	2	7	6	3	4	1	47	44.29	46.26	44.6	47.33	46.36	51.49	42.31	44.6	45.79	49.18	36.28	40.18	49.02	51.37	48.17	52.29	55	61.38	40.74	48.77	33.27	35.63	61.98	61.94
2	ND	M	76	0	30	6	6	4	6	5	4	3	7	6	4	5	1	94	n.a.	n.a.	n.a.	n.a.	n.a.	n.a.	n.a.	n.a.	n.a.	n.a.	n.a.	n.a.	n.a.	n.a.	n.a.	n.a.	n.a.	n.a.	n.a.	n.a.	n.a.	n.a.	n.a.	n.a.
3	ND	F	83	0	29	7	6	4	6	5	4	3	6	6	4	5	1	77	n.a.	n.a.	n.a.	n.a.	n.a.	n.a.	n.a.	n.a.	n.a.	n.a.	n.a.	n.a.	n.a.	n.a.	n.a.	n.a.	n.a.	n.a.	n.a.	n.a.	n.a.	n.a.	n.a.	n.a.
4	ND	F	83	0	30	7	6	4	6	5	4	3	7	6	3	4	1	124	44.58	44.28	42.14	41.04	39.88	44.17	41.37	41.44	44.22	43.43	38.92	40.08	48.42	47.73	47.95	48.84	49.13	49.16	42.62	41.35	37.65	36.75	52.59	56.05
5	ND	M	82	0	30	8	6	4	6	5	4	2	7	6	2	4	1	150.5	40.49	43.37	43.1	50.7	39.72	46.09	36.56	40.07	40.97	41.58	39.56	40.05	53.56	53.33	45.1	48.44	56.32	59.95	52.97	47.85	37.57	36.74	57.18	53.88
6	ND	F	72	0	30	8	6	3	7	5	3	2	8	6	3	5	1	226	n.a.	n.a.	n.a.	n.a.	n.a.	n.a.	n.a.	n.a.	n.a.	n.a.	n.a.	n.a.	n.a.	n.a.	n.a.	n.a.	n.a.	n.a.	n.a.	n.a.	n.a.	n.a.	n.a.	n.a.
7	ND	F	78	0	30	7	7	3	6	5	4	3	7	7	3	4	1	70	n.a.	n.a.	n.a.	n.a.	n.a.	n.a.	n.a.	n.a.	n.a.	n.a.	n.a.	n.a.	n.a.	n.a.	n.a.	n.a.	n.a.	n.a.	n.a.	n.a.	n.a.	n.a.	n.a.	n.a.
8	ND	M	74	0	30	9	6	4	6	5	4	3	7	7	3	5	1	58	n.a.	n.a.	n.a.	n.a.	n.a.	n.a.	n.a.	n.a.	n.a.	n.a.	n.a.	n.a.	n.a.	n.a.	n.a.	n.a.	n.a.	n.a.	n.a.	n.a.	n.a.	n.a.	n.a.	n.a.
9	ND	M	74	0	30	7	6	4	6	5	4	3	7	5	4	5	1	83	n.a.	n.a.	n.a.	n.a.	n.a.	n.a.	n.a.	n.a.	n.a.	n.a.	n.a.	n.a.	n.a.	n.a.	n.a.	n.a.	n.a.	n.a.	n.a.	n.a.	n.a.	n.a.	n.a.	n.a.
10	ND	F	72	0	30	7	5	4	6	5	4	3	7	6	3	5	1	63	n.a.	n.a.	n.a.	n.a.	n.a.	n.a.	n.a.	n.a.	n.a.	n.a.	n.a.	n.a.	n.a.	n.a.	n.a.	n.a.	n.a.	n.a.	n.a.	n.a.	n.a.	n.a.	n.a.	n.a.
11	MCI	M	71	0.5	27	7	7	3	5	5	4	4	4	7	3	4	3	270	n.a.	n.a.	n.a.	n.a.	n.a.	n.a.	n.a.	n.a.	n.a.	n.a.	n.a.	n.a.	n.a.	n.a.	n.a.	n.a.	n.a.	n.a.	n.a.	n.a.	n.a.	n.a.	n.a.	n.a.
12	MCI	F	88	0.5	27	7	6	4	7	5	3	3	8	6	3	4	1	93	40.34	40.49	44.42	43.2	42.74	44.11	38.4	36.46	38.71	37.33	41.27	39.13	47.31	47.71	45.24	44.64	57.67	54.84	49.19	53.17	42.04	38.79	56.78	57.56
13	MCI	M	77	0.5	24	7	6	4	6	5	4	3	7	6	3	5	1	111	n.a.	n.a.	n.a.	n.a.	n.a.	n.a.	n.a.	n.a.	n.a.	n.a.	n.a.	n.a.	n.a.	n.a.	n.a.	n.a.	n.a.	n.a.	n.a.	n.a.	n.a.	n.a.	n.a.	n.a.
14	MCI	F	87	0.5	24	7	5	4	6	5	4	3	7	5	3	5	1	122	42.12	41.93	43.09	44.12	41.66	41.02	36.58	37.17	42.38	36.65	39.64	38.42	45.51	44.21	45.45	44.9	51.44	55.89	52.71	44.85	36.74	35.35	57.8	55.94
15	MCI	M	82	0.5	27	6	6	4	6	5	4	3	7	6	4	5	1	163	n.a.	n.a.	n.a.	n.a.	n.a.	n.a.	n.a.	n.a.	n.a.	n.a.	n.a.	n.a.	n.a.	n.a.	n.a.	n.a.	n.a.	n.a.	n.a.	n.a.	n.a.	n.a.	n.a.	n.a.
16	MCI	F	80	0.5	27	6	7	4	6	5	4	4	6	6	4	5	1	174	41.84	41.65	45.7	45.22	43.1	44.1	38.9	38.22	42.68	40.93	40.81	38.34	48.36	45.52	47.67	43.8	56.28	52.1	50.99	45.78	40.08	37.28	54.04	54.7
17	MCI	F	81	0.5	26	9	5	1	5	5	5	1	9	9	1	9	2	213.5	38.79	38.54	40.17	42.42	34.99	36.58	33.29	34.12	39.38	40.81	37.96	41.91	43.52	45.3	43.56	42.19	50.01	53.88	43.51	44.76	37.01	37.54	47.04	50.09
18	MCI	F	72	0.5	25	9	1	5	6	9	1	1	9	1	1	3	2	243	40.35	41.57	42.58	44.01	39.08	38.96	34.72	35.66	36.85	38.84	36.19	38.05	43.49	43.84	41.29	42.91	51.04	53.65	45.31	46	29.73	30.41	51.09	49.61
19	MCI	M	75	0.5	25	5	5	4	9	5	4	1	4	4	1	1	3	313	n.a.	n.a.	n.a.	n.a.	n.a.	n.a.	n.a.	n.a.	n.a.	n.a.	n.a.	n.a.	n.a.	n.a.	n.a.	n.a.	n.a.	n.a.	n.a.	n.a.	n.a.	n.a.	n.a.	n.a.
20	MCI	M	75	0.5	25	5	5	1	9	5	2	1	9	9	1	9	2	334	43.72	45.22	41.8	43.58	42.43	43.03	34.11	33.59	37.35	35.13	36.41	37.95	46.89	47.55	42.88	43.82	56.47	61.49	43.15	44.36	34.96	37.1	62.97	66.11
30	AD	F	71	1	23	9	9	1	9	5	1	1	9	9	1	5	2	198	40.68	41.23	38.19	38.72	39.8	40.69	34.67	35.84	36.16	38.03	33.73	35.83	43.14	44	41.62	40.84	45.55	49.45	45.21	44.13	33.15	31.22	45.7	48
32	AD	M	80	1	24	9	1	1	9	9	1	9	9	9	9	1	3	213	n.a.	n.a.	n.a.	n.a.	n.a.	n.a.	n.a.	n.a.	n.a.	n.a.	n.a.	n.a.	n.a.	n.a.	n.a.	n.a.	n.a.	n.a.	n.a.	n.a.	n.a.	n.a.	n.a.	n.a.
41	AD	F	85	1	24	9	1	1	4	9	5	5	5	9	9	5	3	299	36.87	37.28	36.97	37.92	34.67	37.2	33.88	35.03	41.15	35.12	31.72	32.02	39.74	40.41	38.78	39.33	43.82	46.67	35.45	37.86	24.1	26.62	53.07	53.83
43	AD	M	78	1	24	7	7	4	5	5	3	3	7	5	3	5	1	318.5	38.13	38.58	39.77	39.87	38.73	39.91	34.3	32.73	38.49	36.04	34.38	31.07	42.16	40.26	39.71	38.38	46.2	44.46	39.76	35.88	29.51	25.84	52	50.89
44	AD	F	85	1	24	9	9	4	9	9	2	3	9	5	2	2	2	326	n.a.	n.a.	n.a.	n.a.	n.a.	n.a.	n.a.	n.a.	n.a.	n.a.	n.a.	n.a.	n.a.	n.a.	n.a.	n.a.	n.a.	n.a.	n.a.	n.a.	n.a.	n.a.	n.a.	n.a.
45	AD	M	75	1	24	5	5	4	8	5	4	4	8	8	5	5	3	354	33.02	32.29	36.45	36.1	31.56	31.38	26.77	25.77	29.37	29.59	34.3	31.03	38.29	37.17	31.06	31.81	35.18	40.72	32.75	32.34	31.63	29.04	46.05	44.22
50	AD	F	82	1	24	6	6	3	7	5	2	2	9	1	7	4	3	528	37.59	38.21	37.72	37.63	38.64	39.54	31.91	34.9	33.44	37.63	29.05	30.28	40.18	40.89	37.52	38.49	45.38	48.05	36.2	33.55	30.49	33.33	42.74	44.91
57	AD	F	80	1	24	7	6	4	6	5	4	3	7	7	4	5	1	270	n.a.	n.a.	n.a.	n.a.	n.a.	n.a.	n.a.	n.a.	n.a.	n.a.	n.a.	n.a.	n.a.	n.a.	n.a.	n.a.	n.a.	n.a.	n.a.	n.a.	n.a.	n.a.	n.a.	n.a.
21	AD	M	88	2	21	6	6	4	6	5	4	3	7	6	3	5	1	76	n.a.	n.a.	n.a.	n.a.	n.a.	n.a.	n.a.	n.a.	n.a.	n.a.	n.a.	n.a.	n.a.	n.a.	n.a.	n.a.	n.a.	n.a.	n.a.	n.a.	n.a.	n.a.	n.a.	n.a.
23	AD	M	81	2	22	8	8	4	4	5	2	4	8	8	3	8	3	138	n.a.	n.a.	n.a.	n.a.	n.a.	n.a.	n.a.	n.a.	n.a.	n.a.	n.a.	n.a.	n.a.	n.a.	n.a.	n.a.	n.a.	n.a.	n.a.	n.a.	n.a.	n.a.	n.a.	n.a.
24	AD	F	77	2	22	9	5	1	9	5	1	1	9	5	1	5	2	141	37.56	37.82	41.84	39.97	42.27	39.19	38.98	36.84	44.11	43.19	39.26	37.67	47.91	46.72	45.5	45.89	49.53	51.65	46.74	49.4	36.77	35.73	55.99	53.87
25	AD	F	83	2	22	9	1	1	5	5	3	1	9	9	1	1	2	158.5	n.a.	n.a.	n.a.	n.a.	n.a.	n.a.	n.a.	n.a.	n.a.	n.a.	n.a.	n.a.	n.a.	n.a.	n.a.	n.a.	n.a.	n.a.	n.a.	n.a.	n.a.	n.a.	n.a.	n.a.
26	AD	F	72	2	23	8	9	1	9	1	1	1	9	1	1	3	2	164	38.97	40.96	38.63	43.64	36.43	38.89	36.91	36.19	41.83	39.4	36.82	37.4	45.66	46.16	41.39	42.91	45.24	47.39	51.39	50.64	37.2	37.8	51.18	51.37
31	AD	M	83	2	20	5	9	1	9	9	1	1	9	5	1	5	2	209	n.a.	n.a.	n.a.	n.a.	n.a.	n.a.	n.a.	n.a.	n.a.	n.a.	n.a.	n.a.	n.a.	n.a.	n.a.	n.a.	n.a.	n.a.	n.a.	n.a.	n.a.	n.a.	n.a.	n.a.
34	AD	M	82	2	23	7	6	4	6	5	4	4	7	6	1	4	1	231	n.a.	n.a.	n.a.	n.a.	n.a.	n.a.	n.a.	n.a.	n.a.	n.a.	n.a.	n.a.	n.a.	n.a.	n.a.	n.a.	n.a.	n.a.	n.a.	n.a.	n.a.	n.a.	n.a.	n.a.
35	AD	F	87	2	21	9	9	9	9	9	5	9	9	9	9	5	3	241	36.94	37.86	43.35	40.3	35.82	33.08	33.83	30.61	38.54	35.7	39.78	35.49	46.46	44.13	37.22	37.37	49.98	53.28	41.86	38.97	34.49	33.77	53.54	53.38
40	AD	F	77	2	22	9	5	1	9	5	1	1	9	9	1	5	2	296	31.19	32.56	33.44	32.4	33.92	35.28	34.01	33.43	34.91	36.77	31.46	32.14	39.47	40.67	37.25	38.49	41.27	43.56	36.98	40.28	38.3	30.37	42.64	41.81
52	AD	F	75	2	23	8	7	1	6	5	4	3	7	7	2	5	2	571	n.a.	n.a.	n.a.	n.a.	n.a.	n.a.	n.a.	n.a.	n.a.	n.a.	n.a.	n.a.	n.a.	n.a.	n.a.	n.a.	n.a.	n.a.	n.a.	n.a.	n.a.	n.a.	n.a.	n.a.
53	AD	M	74	2	21	9	5	1	1	5	4	1	9	9	1	5	2	654	35.17	33.84	38.27	32.69	35.51	31.45	32.82	28.42	33.77	33.16	30.54	29.17	39.74	38.76	36.78	35.62	46.51	48.27	39.12	32.95	38.34	22.68	51.23	55.16
54	AD	M	77	2	22	5	2	4	9	8	3	5	9	5	5	4	3	665	35.99	38.37	32.89	39.45	29.43	35.25	22.59	26.4	20.5	25.94	26.53	29	27.79	35.47	29.32	35.73	38.73	47.09	22.27	29.18	24.43	28.38	59.55	53.26
22	AD	F	84	3	22	9	9	1	9	4	1	1	7	3	1	3	2	83	n.a.	n.a.	n.a.	n.a.	n.a.	n.a.	n.a.	n.a.	n.a.	n.a.	n.a.	n.a.	n.a.	n.a.	n.a.	n.a.	n.a.	n.a.	n.a.	n.a.	n.a.	n.a.	n.a.	n.a.
27	AD	M	88	3	20	8	5	4	8	5	3	2	9	3	5	3	3	174.5	42.73	43.99	43.86	44	44.73	45.9	38.93	36.82	40.25	38.36	38.46	36.46	46.53	45.67	43.42	43.48	46.58	51.9	42.62	39.26	33.61	31.77	55.83	55.96
28	AD	M	79	3	20	7	6	4	6	5	4	4	7	7	4	5	1	192	35.58	37.02	40.47	41.88	38.39	36.74	35.57	34.3	40.63	37.63	36.93	36.4	43.61	41.87	40.48	39.41	45.93	48.97	41.87	41.23	32.44	33.86	42.32	42.36
29	AD	F	77	3	20	6	6	4	4	5	4	5	5	6	3	4	3	194.5	n.a.	n.a.	n.a.	n.a.	n.a.	n.a.	n.a.	n.a.	n.a.	n.a.	n.a.	n.a.	n.a.	n.a.	n.a.	n.a.	n.a.	n.a.	n.a.	n.a.	n.a.	n.a.	n.a.	n.a.
33	AD	F	84	3	18	4	5	4	4	4	5	5	5	6	1	5	3	217.5	35.38	35.57	37.34	38.02	35.22	34.96	33.13	31.95	36.06	34.76	35.25	35.76	43.12	42.2	38.47	38.04	44.28	48.44	47.07	43.42	33.22	33.62	51.31	51.17
36	AD	M	87	3	20	9	9	2	6	5	4	2	6	9	2	6	2	249	37.86	37.35	39.31	39.06	39.97	39.36	31.5	31.34	31.35	32.06	33.14	35.31	40.95	44.96	41.37	42.31	55.06	60.49	53.63	48.89	39.73	44.72	60.11	65.94
37	AD	F	83	3	22	6	4	3	6	4	2	5	2	6	5	5	3	252	31.11	30.92	37.01	38.7	34.66	35.66	31.48	32.62	36.26	35.32	34.13	34.91	41.31	42.48	34.61	38.38	50.25	55.03	43.6	49.62	34.61	32.02	45.73	46.78
38	AD	M	81	3	22	7	6	1	8	5	2	6	6	5	1	5	3	274	n.a.	n.a.	n.a.	n.a.	n.a.	n.a.	n.a.	n.a.	n.a.	n.a.	n.a.	n.a.	n.a.	n.a.	n.a.	n.a.	n.a.	n.a.	n.a.	n.a.	n.a.	n.a.	n.a.	n.a.
39	AD	F	84	3	18	9	9	1	9	5	2	1	9	9	1	1	2	280	41.15	42.54	41.52	42.46	44.55	46.35	39.54	38.55	45.48	41.29	37.19	34.74	49.46	47.23	45.4	42.99	51.61	55.55	42.16	35.37	35.16	33.65	53.85	52.48
42	AD	M	80	3	19	8	7	4	7	8	3	3	3	2	3	1	3	307	37.1	35.73	37.38	35.35	40.25	39.13	31.66	32.37	32.61	34.21	31.97	31.83	40.77	40.7	38.42	37.08	42.33	38.79	40.08	39.57	31.92	33.81	58.19	60.94
46	AD	F	77	3	20	6	6	1	6	5	4	4	7	7	3	5	3	376	n.a.	n.a.	n.a.	n.a.	n.a.	n.a.	n.a.	n.a.	n.a.	n.a.	n.a.	n.a.	n.a.	n.a.	n.a.	n.a.	n.a.	n.a.	n.a.	n.a.	n.a.	n.a.	n.a.	n.a.
47	AD	F	84	3	14	9	8	4	6	5	4	9	9	7	9	5	3	449	35.75	36.39	35.51	36.05	38.66	39.31	34.74	34.61	37.89	35.18	32.44	30.89	39.38	38.08	38.72	38.71	38.45	41.09	40.26	41.34	26.26	27.78	43.69	42.36
48	AD	F	82	3	14	6	6	6	3	6	6	3	6	6	9	2	3	480	30.76	32.34	34.68	34.03	36.36	35.56	32.72	30.5	33.22	30.65	33.28	30.57	37.75	37.29	34.87	34.68	47.07	49.94	41.02	44.02	31.18	29.23	46.05	48.35
49	AD	M	86	3	14	9	5	4	6	5	5	5	6	5	5	1	3	491	38.17	37.02	39.17	40.2	41.12	38.6	36.63	33.09	40.66	32.73	36.06	30.36	48.28	42.33	48.69	40.92	57.26	57.98	57.92	46.84	39.94	31.27	57.67	57.61
51	AD	M	79	3	22	7	6	4	7	5	4	4	7	4	6	5	3	562	28.84	29.42	33.51	33.03	27.88	27.15	26.69	26.88	27.48	29.09	29.3	29.65	35.98	35.57	29.49	30.71	40.34	41.66	32.3	36.54	25.76	27.27	41.17	40.94
55	AD	M	80	3	19	5	5	4	6	5	3	3	7	4	5	5	3	804	29.25	28.01	34.04	30.94	30.2	30.03	30.76	29.84	34.25	30.59	30.63	28.91	35.56	34.65	32.25	31.34	43.37	43.99	38.25	35.45	28.64	25.54	38.12	33.47
56	AD	M	82	3	16	5	9	5	5	9	5	1	5	5	9	5	3	1020	n.a.	n.a.	n.a.	n.a.	n.a.	n.a.	n.a.	n.a.	n.a.	n.a.	n.a.	n.a.	n.a.	n.a.	n.a.	n.a.	n.a.	n.a.	n.a.	n.a.	n.a.	n.a.	n.a.	n.a.
